# Supplementary material for: High Throughput Screening of FDA-Approved Drug Library Reveals the Compounds that Promote IRF3-Mediated Pro-Apoptotic Pathway Inhibit Virus Replication
Source: Viruses. 2020 Apr 14;12(4):442. doi: 10.3390/v12040442 (PMC7232324; doi:10.3390/v12040442)
Supplement: Supplementary file 1 [file viruses-12-00442-s001.zip]

Archive with 2 entries (2 files):
- Suppl Fig.pdf
- TABLE S1.pdf
